# Supplementary material for: Meta-analyses of genome-wide association studies identify novel loci influencing Japanese white matter hyperintensities
Source: J Hum Genet. 2026 Jan 20;71(7):397–403. doi: 10.1038/s10038-026-01454-1 (PMC13303076; doi:10.1038/s10038-026-01454-1)
Supplement: Supplementary file 2 — TableS1 [file 10038_2026_1454_MOESM2_ESM.xlsx]

## Sheet: Sheet1
Table S1. Clinical characteristics of 1,001 participants used in WMH-GWAS.
Classification in NCGG Biobank	# of participants
Alzheimer's disease	478
Other dementias	40
Dementia with Lewy Bodies	11
Tauopathy	7
Vascular Dementia	6
Frontotemporal Lobar Degeneration	5
Others	11
Mild Cognitive Impairment	259
Normal cognitive function	46
Others (Subjective cognitive impairment etc.)	178
Total	1001
