# Supplementary material for: Meta-analyses of genome-wide association studies identify novel loci influencing Japanese white matter hyperintensities
Source: J Hum Genet. 2026 Jan 20;71(7):397–403. doi: 10.1038/s10038-026-01454-1 (PMC13303076; doi:10.1038/s10038-026-01454-1)
Supplement: Supplementary file 3 — TableS2 [file 10038_2026_1454_MOESM3_ESM.xlsx]

## Sheet: Sheet1
Table S2. Summary statistics of the significant SNPs identified in Japanese WMH-GWAS.
Position (hg19)	Ref/Alt	dbSNP	Minor allele frequency				β	SE	P
			gnomaAD			ToMMo 60KJPN
			Total	NFE	EAS
2:145712093	C/T	rs145987598	0.001624	0.0001911	0.03514	0.026882	0.01003	0.001786	2.5 × 10-8
11:42375917	C/A	rs147899172	0.0008738	0.0001029	0.02031	0.013424	0.01092	0.001926	1.9 × 10-8
11:80712205	T/A	rs77869744	0.01164	0.006664	0.1187	0.133827	0.004835	0.0008573	2.2 × 10-8
13:110798219	A/G	rs146762809	0.02647	0.04027	0.0873	0.006181	0.01471	0.002661	4.1 × 10-8
NFE: European (non-Finnish), EAS: East Asian,β: effect estimate, SE: standard error.
