# Supplementary material for: Meta-analyses of genome-wide association studies identify novel loci influencing Japanese white matter hyperintensities
Source: J Hum Genet. 2026 Jan 20;71(7):397–403. doi: 10.1038/s10038-026-01454-1 (PMC13303076; doi:10.1038/s10038-026-01454-1)
Supplement: Supplementary file 4 — TableS3 [file 10038_2026_1454_MOESM4_ESM.xlsx]

## Sheet: Sheet1
Table S3. Clinical characteristics of 2,159 participants used in eQTL analysis.
Classification in NCGG Biobank	# of participants
Alzheimer's disease	773
Other dementias	67
Dementia with Lewy Bodies	35
Tauopathy	7
Vascular Dementia	4
Frontotemporal Lobar Degeneration	4
Others	17
Mild Cognitive Impairment	527
Normal cognitive function	286
Others (Subjective cognitive impairment etc.)	506
Total	2159
