# Supplementary material for: Meta-analyses of genome-wide association studies identify novel loci influencing Japanese white matter hyperintensities
Source: J Hum Genet. 2026 Jan 20;71(7):397–403. doi: 10.1038/s10038-026-01454-1 (PMC13303076; doi:10.1038/s10038-026-01454-1)
Supplement: Supplementary file 5 — TableS4 [file 10038_2026_1454_MOESM5_ESM.xlsx]

## Sheet: Sheet1
Table S4. Genes identified in the brain-TWAS for WMH (PBon < 0.05).
Brain tissue	# of Genes	Ensembl gene ID	Gene name	Chr	Start pos	End pos	Z score	P	PBon†
Meta-analysis with the GWAS summary statistics of the JPSC-AD study
Brain_Cerebellar_Hemisphere	1541	ENSG00000267801.1	RP11-552F3.9	17	73872453	73875627	-6.96886	3.2 × 10-12	4.9 × 10-9
Brain_Cerebellum	2032	ENSG00000132481.2	TRIM47	17	73870242	73874656	-6.85605	7.1 × 10-12	1.4 × 10-8
Brain_Cerebellar_Hemisphere	1541	ENSG00000132481.2	TRIM47	17	73870242	73874656	-6.80635	1.0 × 10-11	1.5 × 10-8
Brain_Hypothalamus	618	ENSG00000141569.6	TRIM65	17	73876416	73893084	5.60815	2.0 × 10-8	1.3 × 10-5
Brain_Cerebellar_Hemisphere	1541	ENSG00000184922.9	FMNL1	17	43298811	43324687	-5.44238	5.3 × 10-8	8.1 × 10-5
Brain_Cerebellar_Hemisphere	1541	ENSG00000064651.9	SLC12A2	5	127419458	127525380	4.5505	5.4 × 10-6	0.00824435
Brain_Frontal_Cortex_BA9	949	ENSG00000141569.6	TRIM65	17	73876416	73893084	4.3979	1.1 × 10-5	0.0103441
Brain_Nucleus_accumbens_basal_ganglia	905	ENSG00000188878.12	FBF1	17	73909994	73937137	-4.311	1.6 × 10-5	0.0147515
Brain_Cortex	1068	ENSG00000188878.12	FBF1	17	73909994	73937137	-4.311	1.6 × 10-5	0.0174084
Brain_Caudate_basal_ganglia	969	ENSG00000188878.12	FBF1	17	73909994	73937137	-4.28	1.9 × 10-5	0.0181203
Brain_Cerebellar_Hemisphere	1541	ENSG00000233483.2	CTD-2020K17.4	17	43322553	43326203	-4.372	1.2 × 10-5	0.0189543
Trans-ethnic meta-analysis with JPSC-AD and UK Biobank data
Brain_Cerebellum	2032	ENSG00000132481.2	TRIM47	17	73870242	73874656	-15.7487	7.0 × 10-56	1.4 × 10-52
Brain_Cerebellar_Hemisphere	1541	ENSG00000267801.1	RP11-552F3.9	17	73872453	73875627	-14.9092	2.9 × 10-50	4.4 × 10-47
Brain_Cerebellar_Hemisphere	1541	ENSG00000132481.2	TRIM47	17	73870242	73874656	-14.1676	1.5 × 10-45	2.2 × 10-42
Brain_Hypothalamus	618	ENSG00000141569.6	TRIM65	17	73876416	73893084	10.3165	5.9 × 10-25	3.7 × 10-22
Brain_Frontal_Cortex_BA9	949	ENSG00000141569.6	TRIM65	17	73876416	73893084	9.95716	2.4 × 10-23	2.2 × 10-20
Brain_Caudate_basal_ganglia	969	ENSG00000188878.12	FBF1	17	73909994	73937137	-9.732	2.2 × 10-22	2.1 × 10-19
Brain_Nucleus_accumbens_basal_ganglia	905	ENSG00000188878.12	FBF1	17	73909994	73937137	-8.477	2.3 × 10-17	2.1 × 10-14
Brain_Cortex	1068	ENSG00000188878.12	FBF1	17	73909994	73937137	-8.477	2.3 × 10-17	2.5 × 10-14
Brain_Cerebellar_Hemisphere	1541	ENSG00000172992.7	DCAKD	17	43100708	43138473	8.207	2.3 × 10-16	3.5 × 10-13
Brain_Caudate_basal_ganglia	969	ENSG00000114796.11	KLHL24	3	183353356	183402265	8.022	1.0 × 10-15	1.0 × 10-12
Brain_Cortex	1068	ENSG00000114796.11	KLHL24	3	183353356	183402265	8.02	1.1 × 10-15	1.1 × 10-12
Brain_Cerebellar_Hemisphere	1541	ENSG00000114796.11	KLHL24	3	183353356	183402265	8.013	1.1 × 10-15	1.7 × 10-12
Brain_Frontal_Cortex_BA9	949	ENSG00000114796.11	KLHL24	3	183353356	183402265	7.668	1.8 × 10-14	1.7 × 10-11
Brain_Hypothalamus	618	ENSG00000114796.11	KLHL24	3	183353356	183402265	6.351	2.1 × 10-10	1.3 × 10-7
Brain_Cerebellum	2032	ENSG00000114796.11	KLHL24	3	183353356	183402265	6.48101	9.1 × 10-11	1.9 × 10-7
Brain_Frontal_Cortex_BA9	949	ENSG00000172992.7	DCAKD	17	43100708	43138473	5.52663	3.3 × 10-8	3.1 × 10-5
Brain_Cerebellum	2032	ENSG00000233175.2	CTD-2020K17.3	17	43315395	43319101	5.5798	2.4 × 10-8	4.9 × 10-5
Brain_Cerebellar_Hemisphere	1541	ENSG00000184922.9	FMNL1	17	43298811	43324687	-5.44153	5.3 × 10-8	8.1 × 10-5
Brain_Caudate_basal_ganglia	969	ENSG00000270082.1	RP11-178L8.8	16	87360593	87361190	5.271	1.4 × 10-7	1.3 × 10-4
Brain_Cortex	1068	ENSG00000141569.6	TRIM65	17	73876416	73893084	4.98916	6.1 × 10-7	6.5 × 10-4
Brain_Cerebellar_Hemisphere	1541	ENSG00000233483.2	CTD-2020K17.4	17	43322553	43326203	-5.0542	4.3 × 10-7	6.7 × 10-4
Brain_Frontal_Cortex_BA9	949	ENSG00000182963.5	GJC1	17	42875816	42908184	-4.32454	1.5 × 10-5	0.0145197
Brain_Cerebellar_Hemisphere	1541	ENSG00000064651.9	SLC12A2	5	127419458	127525380	4.4272	9.6 × 10-6	0.0147166
†PBon, Bonferroni corrected p-value
