# Supplementary material for: Meta-analyses of genome-wide association studies identify novel loci influencing Japanese white matter hyperintensities
Source: J Hum Genet. 2026 Jan 20;71(7):397–403. doi: 10.1038/s10038-026-01454-1 (PMC13303076; doi:10.1038/s10038-026-01454-1)
Supplement: Supplementary file 6 — TableS5 [file 10038_2026_1454_MOESM6_ESM.xlsx]

## Sheet: Sheet1
Table S5. Clinical characteristics of 276 participants used in pQTL analysis.
Classification in NCGG Biobank	# of participants
Alzheimer's disease	138
Other dementias	10
Dementia with Lewy Bodies	4
Tauopathy	4
Vascular Dementia	1
Others	1
Mild Cognitive Impairment	43
Normal cognitive function	63
Others (Subjective cognitive impairment etc.)	22
Total	276
